# Supplementary material for: ENO2 Promotes Colorectal Cancer Metastasis by Interacting with the LncRNA CYTOR and Activating YAP1-Induced EMT
Source: Cells. 2022 Aug 1;11(15):2363. doi: 10.3390/cells11152363 (PMC9367517; doi:10.3390/cells11152363)
Supplement: Supplementary file 1 [file cells-11-02363-s001.zip]

Archive with 6 entries (4 files):
- cells-1821456-supplementary/
- cells-1821456-supplementary/Supp.-PUB/
- cells-1821456-supplementary/Supp.-PUB/Supporting informationl-FigureS1.pdf
- cells-1821456-supplementary/Supp.-PUB/Supporting_information-TableS1.pdf
- cells-1821456-supplementary/Supp.-PUB/Supporting_information-TableS2.pdf
- cells-1821456-supplementary/Supp.-PUB/Supporting_information-TableS3.pdf
